# Supplementary material for: Data analysis of “krokodil” samples obtained by street-like synthesis
Source: Data Brief. 2015 Nov 28;6:83–8. doi: 10.1016/j.dib.2015.11.046 (PMC4773373; doi:10.1016/j.dib.2015.11.046)
Supplement: Supplementary file 1 — Supplementary material [file mmc1.zip]

Archive with 9 entries (9 files):
- coi_disclosure - Sara Cravo.pdf
- coi_disclosure - Annibal Netto.pdf
- coi_disclosure - Artur Silva.pdf
- coi_disclosure - Carlos Afonso.pdf
- coi_disclosure - Dinis-Oliveira.pdf
- coi_disclosure - Emanuele.pdf
- coi_disclosure - Flix Carvalho.pdf
- coi_disclosure - Joo Neto.pdf
- coi_disclosure - Jos Soares.pdf
